# Supplementary material for: A scoping review of the levels, implementation strategies, enablers, and barriers to cervical, breast, and colorectal cancer screening among migrant populations in selected English-speaking high-income countries
Source: PLoS One. 2025 Aug 14;20(8):e0329854. doi: 10.1371/journal.pone.0329854 (PMC12352849; doi:10.1371/journal.pone.0329854)
Supplement: S4 Table — (XLSX) [file pone.0329854.s004.xlsx]

## Sheet: data extract 
	Author	year	title	study population -gender and age	study country	population group -types of immigrants, ethnicity and race	location of screening -home, clinics, community, health centers, hospitals, work places	Cancer types (bowel, cervical, breast )	sample size	coverage or utilization of screening	strategies and interventions to increase screening- model of care-telimedicine, SMS reminders, reminder letters, phone booking etc. what national progaram approaches, interventions, campaigns, social mobilization, CM, digital interventions	population group -types of immigrants, ethnicity and race	facilitators of screening	barriers of screening	lessons learned and best practices of screening /recommendations
1	L. Cadman, L. Ashdown-Barr, J. Waller and A. Szarewski	2015	Attitudes towards cytology and human papillomavirus self-sample collection for cervical screening among Hindu women in London, UK: a mixed methods study	women aged 25-64 years	UK	Hindu women	Women attending temple in London.	Cervical cancer	185 for survey, 23 for FGDs.	75% aged 25–64 had cervical screening in the last 5 years; 85% attended college or university.	Women with HPV self-sample collection devices: the Dacron swab and Evalyn brush.	Hindu women	NA	Barriers to screening included fear of pain, test results, embarrassment, screener attitude, inconvenient appointment times, and childcare difficulties. Older and Indian-born women were less likely to attend, and some lacked confidence in self-sampling and feared the impact of a positive HPV result on relationships.
2	R. G. Ghebre, B. Sewali, S. Osman, A. Adawe, H. T. Nguyen, K. S. Okuyemi and A. Joseph	2015	Cervical Cancer: Barriers to Screening in the Somali Community in Minnesota	18 years and older	USA	Somali immigrant women	Minnesota	Cervical cancer	23	NA	NA	Somali immigrant women	NA	Obstacles included lack of knowledge, religious beliefs, fatalism, fear, embarrassment, and lack of trust in the interpreters.	Identifying individual, community, or health system barriers and addressing them concurrently may increase use of cancer screening services among Somali women.
3	K. Kim, E. Chandrasekar and H. Lam	2015	Colorectal Cancer Screening among Chinese, Cambodian, and Vietnamese Immigrants in Chicago	both gender v; at least 50 years old	USA	Asian Americans-Chinese, Cambodian, and Vietnamese	Chicago Asian Community Survey	colorectal cancer	474	Colorectal cancer screening rate was 30% among foreign-born Asian Americans in Chicago, compared to 59% for the general U.S. population.	self reports of CRS	Asian Americans-Chinese, Cambodian, and Vietnamese	NA	NA
4	H. Y. Lee, M. J. Stange and J. S. Ahluwalia	2015	Breast Cancer Screening Behaviors Among Korean American Immigrant Women: Findings From the Health Belief Model	ages of 20 and 90 years	USA	Korean American immigrant women	Korean senior centers and ethnic churches.	Breast cancer	202	64% of participants had at least one CBE, and 81% had at least one mammogram in their lifetime.	NA	Korean American immigrant women	Women perceiving higher breast cancer susceptibility were more likely to undergo clinical breast exams (CBE), as were those with fewer screening barriers or greater confidence than their counterparts.	NA	HBM constructs such as susceptibility, barriers, and confidence should be considered when designing interventions aimed at promoting breast cancer screening.
5	F. Lee-Lin, T. Nguyen, N. Pedhiwala, N. Dieckmann and U. Menon	2015	A breast health educational program for Chinese-American women: 3- to 12-month postintervention effect	Chinese-American immigrant women.	USA	Chinese communities, Portland, Oregon	Chinese communities, Portland, Oregon	Breast cancer	300	56.7% reported having a mammogram within 12 months.	Culturally targeted education program: Mammography completion, perceived susceptibility, benefits, barriers, cultural barriers, and demographic variables.	Chinese communities, Portland, Oregon	The culturally targeted educational program significantly increased mammogram use among Chinese immigrant women		ntervention studies to increase screening behaviors and early detection and treatment of cancer are critically needed for Chinese-American women and other Asian subgroups. Our interactive, culturally and linguistically appropriate targeted breast health educational program intervention yielded a higher mammogram completion and a greater increase (28.9%) than previous studies.
6	C. K. Palmer, M. C. Thomas, L. M. McGregor, C. von Wagner and R. Raine	2015	Understanding low colorectal cancer screening uptake in South Asian faith communities in England--a qualitative study	South Asian faith communities	UK	South Asian faith backgrounds (Islam, Hinduism and Sikhism)	London-based faith and community organizations.	colorectal cancer	16	NA	NR	South Asian faith backgrounds (Islam, Hinduism and Sikhism)	Non-written information delivered verbally and interactively within faith or community settings was preferred across faith communities.	Low colorectal cancer screening uptake among South Asian faith groups was due to limitations with written English and other languages, reliance on younger family members, low awareness of colorectal cancer and screening, and difficulties with fecal samples.	Efforts to increase accessibility to colorectal cancer screening in South Asian communities should use local language broadcasts on ethnic media and face-to-face approaches within community and faith settings to increase awareness of colorectal cancer and screening, and address challenges posed by written materials.
7	T. L. Sentell, J. Y. Tsoh, T. Davis, J. Davis and K. L. Braun	2015	Low health literacy and cancer screening among Chinese Americans in California: a cross-sectional analysis	Cervical: women 21–65, colorectal: men/women 50–75, breast: women 50–74.	USA	Chinese Americans	California	cervical, colorectal and breast cancer	Cervical: 632; Colorectal (men or women): 488; Breast: 326.	Cancer screening rates among Chinese Americans: 77.8% for cervical, 50.9% for colorectal (47.9% women, 54.2% men), and 85.5% for breast.	NR	Chinese Americans	having seen a physician in the past year was a significant predictor of an up-to-date screening.	Lower health literacy (LHL) was linked to lower odds of meeting breast cancer screening guidelines. Those with both LHL and limited English proficiency (LEP) were less likely to be up-to-date on colorectal and breast cancer screening . Seeing a physician in the past year was a significant predictor of up-to-date screening.
8	B. Sewali, K. S. Okuyemi, A. Askhir, J. Belinson, R. I. Vogel, A. Joseph and R. G. Ghebre	2015	Cervical cancer screening with clinic-based Pap test versus home HPV test among Somali immigrant women in Minnesota: A pilot randomized controlled trial	Somali immigrant 30–70 years	USA	Somali immigrant	Minnesota	Cervical cancer	63 (32 home-based, 31 clinic-based).	The screening completion rate was 65.6% for the home-based HPV kit, compared to 19.4% for the clinic-based Pap test.	home HPV test group (intervention) or a clinic Pap test group (control).	Somali immigrant	HPV test group participants were 14 times more likely to complete screening than Pap test counterparts. Women with friends/family to discuss cancer screening had threefold higher screening rates; longer US residency also increased likelihood.
9	M. Vahabi, A. Lofters, M. Kumar and R. H. Glazier	2015	Breast cancer screening disparities among urban immigrants: a population-based study in Ontario, Canada	urban immigrants	Canada	Urban immigrant women	urban centres in Ontario	Breast Cancer	1407060	NA	NR	Urban immigrant women	New/recent immigrants had lower screening rates versus Canadian-born women and pre-1985 immigrants	Lower screening rates were associated with living in low-income neighborhoods, having a male or internationally-trained physician, and not being enrolled in primary care models. Those not enrolled were 22% less likely to be screened
10	T. Y. Wu and C. Lin	2015	Developing and evaluating an individually tailored intervention to increase mammography adherence among Chinese American Women	Chinese American women with no breast cancer history.	USA	Chinese American Women	NR	Breast cancer	193	The intervention group had a 40% screening rate, compared to 33% for the control group at 4 months; the difference was not statistically significant.	NR	Chinese American Women	The intervention was effective in specific groups (e.g., women aged 65+, recent immigrants).		Culturally appropriate interventions were feasible, with successful recruitment/retention. Interventions and materials increased breast cancer screening awareness and behaviors among Chinese American women.
11	C. Hippman, A. Moshrefzadeh, Z. Lohn, Z. G. Hodgson, K. Dewar, M. Lam, A. Y. Albert and J. Kwong	2016	Breast Cancer and Mammography Screening: Knowledge, Beliefs and Predictors for Asian Immigrant Women Attending a Specialized Clinic in British Columbia, Canada	Asian Immigrant Women	Canada	Asian Immigrant Women	Asian Women's Health Clinic	Breast cancer	98	Most participants (87%, n = 85) reported having had a mammogram.	NR	Asian Immigrant Women	NR	Significant MMG predictors included lower perceived barriers, having someone with breast cancer, and recent screenings. Even among preventive medicine users, 13% never had a mammogram.
12	P. Madhivanan, D. Valderrama, K. Krupp and G. Ibanez	2016	Family and cultural influences on cervical cancer screening among immigrant Latinas in Miami-Dade County, USA	Latino immirants	USA	Latino immirants	Latinas in Miami-Dade, florida	Cervical cancer	6 (35)	NA	NR	Latino immirants	Family support (especially from female relatives) facilitated cervical cancer screening/treatment, though women prioritized family health over their own and held fatalistic cancer beliefs. Key barriers included fears of uterine removal, discomfort with male providers, and stigma around promiscuity/STDs from Pap smears. Targeted cancer prevention education is urgently needed.		Country of origin shapes cervical cancer screening beliefs. Family remains influential, but women increasingly decide independently, leveraging family for motivation/information, not decisions.
13	M. L. Shoemaker and M. C. White	2016	Breast and cervical cancer screening among Asian subgroups in the USA: estimates from the National Health Interview Survey, 2008, 2010, and 2013	women aged 50–74 years	USA	Asian subgroups (Asian Indian, Chinese, Filipino, Other Asian)	NR	Breast and cervical cancer	Cervical: 28,354; Mammography: 15,899.	Asian women had lower Pap test use (71.7%) compared to white (83.2%), black/African American (84.3%), or AI/AN women (81.2%). Filipinas had similar Pap test use to other races (82.7%) but significantly higher than Asian Indian (66.8%), Chinese (68.7%), and Other Asian women (68.1%).	mammography and Pap test use	Asian subgroups (Asian Indian, Chinese, Filipino, Other Asian)	NR	Pap test rates varied across Asian subgroups, with lower rates among Asian Indian, Chinese, and Other Asian women. Recent immigrants, those without regular healthcare, and women with public or no insurance also had lower screening rates.	Mammography and Pap test use among Asian women vary by residency duration, insurance status, healthcare access, and screening type.
14	M. Vahabi and A. Lofters	2016	Muslim immigrant women's views on cervical cancer screening and HPV self-sampling in Ontario, Canada	21 to 69-year-old, foreign-born, self-identified Muslim with good English knowledge.	Canada	Muslim immigrant women	Greater Toronto Area.	Cervical cancer	3 (30)	NA	NR	Muslim immigrant women	Religious/cultural beliefs shape Muslim women's healthcare decisions, with practices from their home countries often hindering cancer screening uptake among immigrants.	The need for culturally appropriate sexual health information and greater awareness of cervical cancer and screening guidelines was emphasized.	HPV self-sampling offers a preferred alternative to traditional provider-administered Pap tests for this population.
15	M. Vahabi, A. Lofters, M. Kumar and R. H. Glazier	2016	Breast cancer screening disparities among immigrant women by world region of origin: a population-based study in Ontario, Canada	women aged 50–69 years	Canada	immigrant women	Ontario	Breast cancer	183332	Cancer screening rates: South Asian women (48.5%) had the lowest, while Caribbean and Latin American women (63.7%) had the highest, with an overall rate of 57.1%.	NR	immigrant women		Key factors linked to lower screening rates globally: low-income neighborhoods, refugee status, recent immigration, no regular physical exams, non-enrollment in primary care models, and having male or internationally trained physicians.	Address immigrant screening disparities via cross-sector collaboration, community engagement, patient enrollment models, intensive women’s outreach, and physician education on best practices.
16	F. Ahmad, M. Ferrari, C. Moravac, A. Lofters and S. Dunn	2016	Expanding the meaning of 'being a peer leader': qualitative findings from a Canadian community-based cervical and breast cancer screening programme	Immigrant women aged 30 to 50.	Canada	ethnic minority, recent immigrant and low-income communities	Toronto, Canada	Breast and cervical cancer	3 (14)	NA	NR	ethnic minority, recent immigrant and low-income communities	Peer leaders developed self-confidence, self-awareness, and professional networks while navigating tensions between science/myth, fear/assurance, and personal/work boundaries. Findings highlight peer workers’ empowerment, training needs, and theoretical implications.	NR	Peer workers gained empowerment via social connections, self-awareness, confidence, and control. Role-balancing challenges (expert vs. peer) highlighted complexity, informing theory and training programs.
17	J. A. Anaman, I. Correa-Velez and J. King	2017	A survey of cervical screening among refugee and non-refugee African immigrant women in Brisbane, Australia	Women aged 21–62 from 22 African countries,	Australia	refugee and non-refugee African immigrant women	Brisbane, Australi	Cervical cancer	254 women (144 refugees, 110 non-refugees).	66.9% of women in Australia used Pap smear services. non-refugee women were significantly more likely to use the service than refugee women (73.6% vs. 61.8%).	NR	refugee and non-refugee African immigrant women	Immigration status was not a significant predictor of cervical screening uptake. Key predictors included work arrangement, parity, healthcare visits, Pap smear knowledge, and perceived susceptibility to cervical cancer.	NR	African immigrant women in Brisbane rely on opportunistic cervical screening; organized programs lack reach. Public health/settlement agencies must target refugees to improve screening knowledge and access.
18	J. A. Anaman-Torgbor, J. King and I. Correa-Velez	2017	Barriers and facilitators of cervical cancer screening practices among African immigrant women living in Brisbane, Australia	Nineteen African immigrant women	Australia	African immigrant women	NR	Cervical cancer	19	NA	NR	African immigrant women	Recommendation of the test by health professionals, provision of standardised information on the test, and preferences for female service providers were identified as facilitators of cervical screening	Barriers to cervical screening included lack of knowledge, fear, embarrassment, provider's gender, privacy issues, cultural beliefs, and healthcare system factors. No significant differences were found between refugee and non-refugee women.	Cervical screening was facilitated by provider recommendations, standardized info, and female providers. Culturally appropriate care and improved cultural competence are needed to respect diverse cultures in healthcare.
19	J. Kue, H. Hanegan and A. Tan	2017	Perceptions of Cervical Cancer Screening, Screening Behavior, and Post-Migration Living Difficulties Among Bhutanese-Nepali Refugee Women in the United States	Bhutanese–Nepali Refugee Women	USA	Bhutanese Refugee	NR	Cervical cancer	97	Most women had positive perceptions of Pap smears (80%) and 44.4% had received a Pap test	NR	Bhutanese Refugee	Pap testing rates were significantly higher among women with positive perceptions (58.3% vs. 11.1%) and those who received a recommendation (87.5% vs. 18.6%).	Key predictors of Pap smear use were receiving recommendations from healthcare providers, family, or friends and facing more post-migration challenges.	Findings underscore cervical cancer prevention programs for Bhutanese–Nepali refugees, prioritizing early resettlement interventions to boost Pap test uptake.
20	H. Lee, R. Ghebre, C. Le, Y. J. Jang, M. Sharratt and D. Yee	2017	Mobile phone multilevel and multimedia messaging intervention for breast cancer screening: Pilot randomized controlled trial	Korean American women aged 40 to 77 years	USA	Korean American women	NR	breast cancer	120	NA	Mobile Phone Multilevel and Multimedia Messaging Intervention: Tailored multilevel messages via a mobile app, with health navigator services, compared to the usual care control group receiving a printed brochure.	Korean American women	The intervention group showed improved breast cancer knowledge and screening readiness, with 75% completing mammograms at 6 months compared to 30% in the control group, and higher satisfaction and effectiveness ratings.	NR	A mobile app with health navigator support was feasible, acceptable, and effective in promoting breast cancer screening among Korean American immigrant women.
21	A. K. Lofters, M. Vahabi, E. Kim, L. Ellison, E. Graves and R. H. Glazier	2017	Cervical Cancer Screening among Women from Muslim-Majority Countries in Ontario, Canada	women eligible for cervical cancer screening	Canada	women from Muslim-Majority Countries	Ontario	Cervical cancer	761019	NR	pap testing	women from Muslim-Majority Countries	Birth in a Muslim-majority country was associated with lower Pap test uptake, even after adjusting for origin region, income, and primary care factors.	Sub-Saharan African women from Muslim-majority countries had the highest overdue prevalence (59.6%) and the lowest adjusted relative risk (ARR) for screening (0.77). Women without primary care had the lowest ARR (0.28).	Women born in Muslim-majority countries had lower cervical screening rates in Ontario; primary care access was a major factor influencing screening adherence.
22	O. O. Ogunsiji, C. Kwok and L. C. Fan	2017	Breast cancer screening practices of African migrant women in Australia: a descriptive cross-sectional study	women aged 18–69 years	Australia	African migrant women	Sydney	breast cancer	264	65.9% had received mammograms as recommended.	Breast Cancer Screening Beliefs Questionnaire (BCSBQ): Main variables include breast cancer screening practices, demographic characteristics, and total scores on each BCSBQ subscale.	African migrant women	Women who regularly performed clinical breast exams had significantly higher scores on the attitudes towards general health check-ups subscale compared to those who did not.	Age and employment were key factors in mammogram participation. Significant differences in "Practical barriers" scores were found between women who followed breast awareness (80.4) and mammogram recommendations (77.1) versus those who didn’t.	Research identifies practical barriers and health check-up attitudes as key factors affecting African migrant women’s breast cancer screening participation.
23	R. Pratt, S. Mohamed, W. Dirie, N. Ahmed, M. VanKeulen, H. Ahmed, N. Raymond and K. Okuyemi	2017	Views of Somali women and men on the use of faith-based messages promoting breast and cervical cancer screening for Somali women: a focus-group study	Somali women and men	USA	Somali women and men	Minneapolis, Minnesota.	breast and cervical cancer	5 (54)	NA	Faith-based message: Focus groups discussed views on breast and cervical cancer screening, followed by video clips of the Imam delivering faith-based messages.	Somali women and men	Faith-based messaging positively influenced Somali women and men’s attitudes toward breast and cervical cancer screening, boosting confidence among supporters and shifting perspectives among skeptics.	NR	Faith-based messages addressing predestination, modesty, and promoting screening/treatment were acceptable and influential among Somali immigrant women and men.
24	M. Vahabi, A. Lofters, E. Kim, J. P. Wong, L. Ellison, E. Graves and R. H. Glazier	2017	Breast cancer screening utilization among women from Muslim majority countries in Ontario, Canada	Muslim and non- Muslim majority countries	Canada	Muslim and non- Muslim majority countries	Ontario, Canada	Breast cancer	1851834	screening uptake in Muslim majority countries varied by world region with the greatest differences found in Sub-Saharan Africa and South Asia.Almost 51% of immigrant women in the study population were upto-date on breast cancer screening (Table 2). The highest screening rate was among Muslim-majority countries in East Asia & the Pacific (56.0%) and Middle East & North Africa (52.1%). With the exc…	NR	Muslim and non- Muslim majority countries	Improving immigrant women’s access to regular primary care providers—particularly female providers—and enrollment in primary care models may increase cancer screening uptake.	Lower screening among women lacking primary care, in fee-for-service systems, with male/international physicians, low-income areas, or family-class immigration; driven by socio-demographic, cultural, and healthcare access factors.
25	Y. Zhang, I. J. Ornelas, H. H. Do, M. Magarati, J. C. Jackson and V. M. Taylor	2017	Provider Perspectives on Promoting Cervical Cancer Screening Among Refugee Women	Staff from refugee resettlement agencies, community organizations, and healthcare clinics serving refugees.	USA	Supporting refugees or provide services to immigrants	King County (i.e. the Seattle metropolitan area), Washington	Cervical cancer	21	NA	NR	Supporting refugees or provide services to immigrants	Strategies for educating refugee women about screening	Refugee women are often unfamiliar with preventive care and cancer screening. Providers worry about the timing of cervical cancer education and screening, while linguistic and cultural barriers affect screening uptake.	Educating refugee women on cervical cancer screening requires early resettlement health education; frequent messaging ensures timely screening adherence.
26	D. R. Gorman and L. A. Porteous	2018	Influences on Polish migrants' breast screening uptake in Lothian, Scotland	Polish women	Scotland	Polish women	telephone interivew	Breast cancer	11	NA	NR	Polish women	Respondents frequently used both Scottish and Polish health systems for screening, driven by convenience and familiarity.	while written information was rarely accessed or helpful in answering key questions, such as about program coordination. Language barriers, screening misunderstandings, and cultural differences are key challenges.	Polish women in Scotland struggle to access screening, using both Polish and Scottish systems.Providing combined information in Polish about all cancer screenings could improve uptake.
27	M. Lam, C. Kwok and M. J. Lee	2018	Prevalence and sociodemographic correlates of routine breast cancer screening practices among migrant-Australian women	Immigrant Australian women from African, Arabic, Korean, Indian, and Chinese backgrounds.	Australia	immigrant-Australian women,	NR	Breast cancer	1744	Only 19% of women practiced routine breast awareness, 27.4% over 40 had annual exams, and 60.6% of women aged 50–74 received biennial mammograms.	NR	immigrant-Australian women,	NR	Lower breast cancer screening in migrant-Australian women correlates with age, residency duration, marital/employment status, explaining >50% of variance in breast awareness and clinical exams.	Targeted breast awareness and CBE education is needed for immigrant-Australian women, particularly those in Australia <12 years and unpartnered.
28	J. O'Hara, C. McPhee, S. Dodson, A. Cooper, C. Wildey, M. Hawkins, A. Fulton, V. Pridmore, V. Cuevas, M. Scanlon, P. M. Livingston, R. H. Osborne and A. Beauchamp	2018	Barriers to Breast Cancer Screening among Diverse Cultural Groups in Melbourne, Australia	English-, Arabic- and Italian-speaking women	Australia	English-, Arabic- and Italian-speaking women	Melbourne, Australia	cervical, colorectal and breast cancer	317	219 women (69%) had a breast screen in the past two years.	NR	English-, Arabic- and Italian-speaking women	NR	Emotional barriers hindered breast screening. Provider/social support and health info clarity reduced barriers. Arabic-speaking women reported more barriers and info gaps vs. English/Italian speakers; health literacy didn’t link to screening.	Interventions should prioritize reducing emotional barriers, particularly for Arabic-speaking women, to enhance breast cancer screening participation.
29	I. J. Ornelas, K. Ho, J. C. Jackson, J. Moo-Young, A. Le, H. H. Do, B. Lor, M. Magarati, Y. Zhang and V. M. Taylor	2018	Results From a Pilot Video Intervention to Increase Cervical Cancer Screening in Refugee Women	Aged 21 to 65, with no previous history of hysterectomy.	USA	Karen-Burmese and Nepali-Bhutanese women	United States	Cervical cancer	40	NA	Culturally tailored narrative videos for each ethnic group, with community health educators participating in a pre- and posttest study.	Karen-Burmese and Nepali-Bhutanese women	A video intervention significantly increased cervical cancer screening awareness, knowledge, and intentions among women, who also found the approach highly acceptable.	NR	Culturally adapted videos boosted cervical screening in refugee women. Research needed on provider-led video use during early resettlement to improve uptake.
30	J. Perks, M. Algoso and K. Peters	2018	Nurse practitioner (NP) led care: Cervical screening practices and experiences of women attending a women's health centre	aged 18 and older and fluent in English,	Australia	eligigle CALD women	South West Sydney ,Women’s Health Clinic	Cervical cancer	147 for survey, 10 for interviews.	Most women (95.9%) had normal Pap test results, while 23.1% were under-screened, with gaps of 4 to 17 years between tests.	NR	eligigle CALD women	Over a one-year period, the Women’s Health Centre in Liverpool served a diverse group of 34 women, with 10 identifying as Caucasian Australian and 24 from culturally and linguistically diverse (CALD) backgrounds, including women from Papua New Guinea and Serbia.	NR	Accessible, supportive services boost cervical cancer screening in vulnerable women, reducing morbidity and mortality linked to under-screening.
31	J. Y. Seo, J. X. Li and K. Li	2018	Cervical Cancer Screening Experiences Among Chinese American Immigrant Women in the United States	Chinese American immigrant women, aged 20 to 65 years.	USA	Chinese American immigrant women	Los Angeles, California.	Cervical cancer	12	NA	NR	Chinese American immigrant women		Four major themes emerged regarding cervical cancer screening among Chinese American women: belief in a healthy lifestyle, maintaining privacy, fear of losing control, and feeling vulnerable in an unfamiliar healthcare system.	Healthcare providers should consider cultural differences and offer more educational support and comfort to Chinese immigrant women seeking cervical cancer screening.
32	S. C. Shen, A. Lofters, J. Tinmouth, L. Paszat, L. Rabeneck and R. H. Glazier	2018	Predictors of non-adherence to colorectal cancer screening among immigrants to Ontario, Canada: a population-based study	Immigrants aged 60 to 74 years	Canada	immigrants	Ontario	colorectal cancer	182949	38% of individuals (70,134) were not adherent to screening.	NR	immigrants		Immigrants, especially from Eastern Europe/Central Asia (ARR 1.28), low/low-middle income countries (ARR 1.35, 1.27), and refugees (ARR 1.09), showed higher CRC screening non-adherence vs. US/Australia/NZ-born.	Non-immigration factors like low healthcare use and lack of primary care increased CRC screening non-adherence, highlighting areas to improve screening uptake in immigrant groups.
33	D. Suwankhong and P. Liamputtong	2018	Early Detection of Breast Cancer and Barrier to Screening Programmes amongst Thai Migrant Women in Australia: A Qualitative Study	Thai migrants	Australia	Thai migrant women	Metropolitan Melbourne, Australia.	breast cancer	25	NA	NR	Thai migrant women	NR	Most Thai migrant women in Australia perceived low breast cancer risk, acknowledged screening importance but underused mammography; barriers included access, unfamiliar practices, and language	Health services and interventions should be tailored to the needs and socio-cultural contexts of migrant women, especially Thai migrants, to improve care and outcomes.
34	A. Uysal Toraman and N. Yildirim	2018	Knowledge About Cervical Cancer Risk Factors and Practices of Pap Testing Among Turkish Immigrant Women in the United States	Turkish women	USA	Turkish women	Turkish women living in Florida	Cervical cancer	156	66% of women reported having cervical cancer screening at least once.	NR	Turkish women	Most women knew cervical cancer risks: abnormal bleeding (85.8%), infections (78.2%), multiple partners (61.5%).	Age, children number influenced immigrant women's Pap tests, per multivariate analysis	There are low levels of Pap testing and significant knowledge gaps regarding cervical cancer risk factors and the importance of Pap testing.
35	E. M. Allen, H. Y. Lee, R. Pratt, H. Vang, J. R. Desai, A. Dube and E. Lightfoot	2019	Facilitators and Barriers of Cervical Cancer Screening and Human Papilloma Virus Vaccination Among Somali Refugee Women in the United States: A Qualitative Analysis	Somali Refugee Women	USA	Somali Refugee Women	Brain Coyle Center of Minneapolis	Cervical cancer	3 (31)	NA	NR	Somali Refugee Women	Key facilitators included doctor recommendations and family support. Community education was the most favored strategy to promote screening and vaccine uptake.	Four main themes emerged: (1) knowledge, (2) facilitators, (3) decision-making, and (4) views on intervention strategies.	Multilevel targeted interventions should focus on increasing knowledge and involve family members to boost cervical cancer screening and HPV vaccination uptake in the Somali community.
36	L. Marlow, E. McBride, L. Varnes and J. Waller	2019	Barriers to cervical screening among older women from hard-to-reach groups: a qualitative study in England	women aged 50–64 years	England	Women from Bangladeshi, Pakistani, African, Caribbean and White British.	University College London or community group venue.	Cervical cancer	38	NA	NR	Women from Bangladeshi, Pakistani, African, Caribbean and White British.	NR	All women knew cervical screening, but many felt uninformed. Barriers: discomfort, embarrassment, distrust in providers, fear of procedures/results, personal beliefs, past trauma, and no reminders.	Information tailored for older women should clearly explain the purpose of screening and its importance for their health.
37	J. Parajuli, D. Horey and M. I. Avgoulas	2019	Access to breast cancer screening — perception, and perceived barriers among older bhutanese refugee women resettled in Australia: A qualitative study	Women aged 50–70 year	Australia	Bhutanese refugee	Melbourne for at least four years	breast cancer	14	NA	NR	Bhutanese refugee	NR	Bhutanese refugee women have low breast cancer screening due to low awareness, motivation, cultural norms, and language/literacy barriers.	Women followed screening and follow-up recommendations from their doctor, but when no advice was given, they assumed no action was necessary.
38	L. Phillipson, L. Pitts, J. Hall and T. Tubaro	2019	Factors contributing to low readiness and capacity of culturally diverse participants to use the Australian national bowel screening kit	aged 50–79 years	Australia	Serbian and Macedonian	Illawarra region in New South Wales	colorectal cancer	5(31)	NA	NR	Serbian and Macedonian		Low readiness to use the kit was due to limited promotion in community languages, complicated instructions, and confusion with labeling. Participants suggested clearer instructions, better translation, and more intuitive labeling to improve uptake in CALD communities.	Simplified, targeted promotion of bowel screening programs in community languages, along with improved kit design, could help increase participation from CALD populations in screening programs.
39	S. P. Tanjasiri, M. Mouttapa, L. Sablan-Santos, J. W. Weiss, A. Chavarria, J. D. Lacsamana, V. T. May, L. Quitugua, M. Tupua and D. Schmidt-Vaivao	2019	Design and outcomes of a community trial to increase pap testing in pacific islander women	ages of 21 and 65	USA	Chamorro, Samoan, or Tongan,	California	Cervical cancer	591 women, 416 men.	NA	Both intervention and comparison education increased knowledge about cervical cancer risk factors, with greater knowledge gains among intervention men.	Chamorro, Samoan, or Tongan,	The intervention and comparison groups had similar demographics and baseline outcomes, but non-compliant women in the intervention group were significantly more likely to schedule and receive Pap tests after 6 months.	6-month follow-up found no intervention effect on women's Pap test knowledge, fatalistic attitudes, or perceived social support from male partners.	Ethnic- and gender-tailored community interventions can effectively improve Pap test behaviors among Pacific Islander (PI) women. However, further research is needed to identify the specific pathways that lead to behavior change.
40	M. Vahabi, A. Lofters, J. P. Wong, L. Ellison, E. Graves, C. Damba and R. H. Glazier	2019	Fecal occult blood test screening uptake among immigrants from Muslim majority countries: A retrospective cohort study in Ontario, Canada	aged 50-74 yrs	Canada	Middle East and North Africa and Eastern Europe and Central Asia	Ontario	colorectal cancer	491 989	Around 22% of immigrants were up-to-date for FOBT, with the highest rates in East Asia and the Pacific (25.5%) and the lowest in Eastern Europe and Central Asia (16.6%).	NR	Middle East and North Africa and Eastern Europe and Central Asia	For immigrants from Muslim-majority countries, enrollment in a primary care model, having a female provider, and access to internationally trained physicians were linked to increased screening rates.	Middle East, North Africa, E. Europe, and C. Asia immigrants had lowest FOBT screening; Muslim-majority birthplace tied to lower rates (ARR 0.92) post-region/income adjustment.	Future efforts to improve screening uptake should focus on increasing access to primary care, offering targeted FOBT education for male and non-primary care providers, creating culturally sensitive materials, and using interactive approaches to communicate screening information.
41	A. M. Q. Wang, E. M. Yung, N. Nitti, Y. Shakya, A. K. M. Alamgir and A. K. Lofters	2019	Breast and Colorectal Cancer Screening Barriers Among Immigrants and Refugees: A Mixed-Methods Study at Three Community Health Centres in Toronto, Canada	aged 50–74 years	Canada	immigrants and Refugees	Toronto sites	Breast and Colorectal Cancer	Mammography: n = 154, FOBT: n = 251, two focus groups.	59% were up-to-date on mammography screening, while 4% were up-to-date on FOBT.	NR	immigrants and Refugees	Mammography completion was associated with longer time in Canada and region of origin, while FOBT completion was linked to region of origin.	Barriers to screening included time constraints, language and cultural differences, and poor communication.	the need for culturally-congruent peer workers, targeted workshops, and visual aids. Further work is needed to address the healthcare needs of this diverse population.
42	A. Beauchamp, M. Mohebbi, A. Cooper, V. Pridmore, P. Livingston, M. Scanlon, M. Davis, J. O'Hara and R. Osborne	2020	The impact of translated reminder letters and phone calls on mammography screening booking rates: Two randomised controlled trials	aged 50–75 years	Australia	Person who speak language spoken at home (Arabic or Italian)	North West Melbourne	Breast cancer	1,032 women (572 interventions, 460 control); 195 women (95 interventions, 100 controls) via phone calls.	64.2% of women in the intervention arm booked a screening appointment within 14 days, compared to 6% in the control arm	Translated reminder letters and phone calls improved mammography screening booking rates.	Person who speak language spoken at home (Arabic or Italian)	Screening booking uptake was similar across language groups. In RCT#2 (phone call intervention), 64.2% of women in the intervention group booked a screening appointment within 14 days vs. 6% in the control group (p<0.0001). Booking rates were 10.1 times higher for Italian women and 11.6 times higher for Arabic women in the intervention group compared to usual care, with no significant differences…		A service improvement initiative, developed through the Ophelia co-design approach with BreastScreen providers and women from Arabic and Italian communities, effectively enhanced the cultural relevance of reminder letters and phone calls.
43	C. Kwok, M. J. Lee and C. F. Lee	2020	Breast Cancer Perceptions and Screening Behaviours Among Korean Women in Australia	Korean-Australian women, aged 18 and over,	Australia	Korean-Australian women	private clinics offering physiotherapy in Sydney	breast cancer	258	16.9% paid monthly attention to their breasts, while 31.4% had annual clinical breast exams and 54.5% received biannual mammograms.	NR	Korean-Australian women	Employment status and time in Australia significantly affected breast cancer screening behavior. Regular breast self-exams and clinical exams correlated with higher knowledge, while mammography participation was linked to more positive attitudes toward health check-ups.
44	C. Y. Ochoa, S. T. Murphy, L. B. Frank and L. A. Baezconde-Garbanati	2020	Using a Culturally Tailored Narrative to Increase Cervical Cancer Detection Among Spanish-Speaking Mexican-American Women	Spanish-speaking women of Mexican origin, aged 25 to 45.	USA	Mexican speacking Spanish.	Los Angeles County	Cervical cancer	300	At 6 months, women who viewed the narrative film were more likely to have had or scheduled a Pap test (62% vs 42%),	NR	Mexican speacking Spanish.	Women who watched the narrative cervical cancer film had significantly greater knowledge gains and more favorable attitudes toward Pap test costs than the non-narrative film group. At 6 months, of the narrative group had scheduled or completed a Pap test vs. 42% in the non-narrative group, though this difference was not statistically significant.		Narratives are an effective yet underutilized tool for communicating cancer prevention information. These findings are significant for delivering health education to Spanish-speaking, low-literacy immigrant women and for reducing cancer-related disparities.
45	J. Parajuli, D. Horey and M. I. Avgoulas	2020	Best practice models recommended by Bhutanese refugee women for cervical and breast cancer screening in Australia: A qualitative study	Women aged 26-70 years	Australia	Bhutanese refugee	Melborune	Breast and cervical cancer	30	NA	A doctor-initiated model with opportunistic screening during consultations, and a group screening model.	Bhutanese refugee	Refugee women highlighted two screening approaches: opportunistic doctor-initiated screenings during consultations and group-based screening models. Key facilitators included a supportive, culturally appropriate environment, community education, and peer networks to promote cervical and breast cancer screening participation.		General practitioners can offer guidance, opportunistic screening, education, and follow-up advice, with a strong emphasis on using professional interpreter services routinely.
46	J. Parajuli, D. Horey and M. I. Avgoulas	2020	Perceived barriers to cervical cancer screening among refugee women after resettlement: A qualitative study	Bhutanese refugee women aged 18 years and older	Australia	Bhutanese refugee	Melbourne	Cervical cancer	30	NA	NR	Bhutanese refugee	Younger, educated women showed growing health awareness, indicating generational shifts in health-seeking behavior.	Bhutanese refugee women sought care only when symptomatic due to health literacy gaps, cultural beliefs (body sacredness, doctor trust), and refugee barriers, including infrequent screenings and interpreter misuse.	Health professionals in resettlement countries need greater awareness of barriers to health-seeking behaviors among refugees, including cultural influences, lack of knowledge about health services, and poor practices by health professionals.
47	M. F. Raynault, C. Féthière and D. Côté	2020	Social inequalities in breast cancer screening: evaluating written communications with immigrant Haitian women in Montreal	Haitian woman aged 40 to 69, and living in a disadvantaged areas.	Canada	Haitian women	Montreal’s Haitian community.	breast cancer	32 interviews, 3 FGDs.	NA	NR	Haitian women		A mammogram referral letter may hinder mammography compliance among underprivileged Haitian women in Montreal due to low literacy, limited disease knowledge, and financial constraints.	Barriers in underprivileged immigrant and non-immigrant communities may be underestimated. Preventive strategies should be tailored to different sub-groups and consider lower literacy levels.
48	S. H. Read, I. Valverde, J. R. Montealegre, T. J. Rutherford and M. L. Anderson	2020	Qualitative assessment of knowledge and attitudes towards cervical cancer screening among male Latino immigrants in Houston, Texas	male Latino immigrants, aged >18, with a female partner for >1 year.	USA	Spanish-speaking males	Houston, Texas.	Cervical cancer	19	NA	NR	Spanish-speaking males	NR	Most participants had limited U.S. healthcare engagement. While aware of regular check-ups, fewer understood Pap tests or partners’ screening timelines. Distrust and cost concerns were common. Half accompanied partners to appointments but none during screenings. Community discomfort with gynecologic care and male doctors was noted, though female providers were preferred	Strategies to increase knowledge of HPV and cancer screening, as well as improve trust in the healthcare system among male spouses or partners, should be investigated to promote cervical cancer screening within immigrant Latinx communities.
49	E. Cha and H. Chun	2021	Barriers and challenges to cervical cancer screening, follow.up, and prevention measures among korean immigrant women in hawaii	aged 21–65 years.	USA	Korean Immigrant women	Hawaii	Cervical cancer	20	NA	NR	Korean Immigrant women	NR	Participants faced challenges such as a lack of knowledge about the U.S. healthcare system, limited access to resources on cervical cancer screening in Korean, and cultural barriers to preventive care. They also lacked female, Korean-speaking providers and experienced language barriers and limited health insurance coverage.
50	S. W. Jin, J. Lee and H. Yun Lee	2021	Analyzing factors associated with decisional stage of adopting breast cancer screening among Korean American women using precaution adoption process model	ages 50 to 80 years	USA	Korean American Women	Atlanta metropolitan area	Breast Cancer	308	KA women reported low mammography uptake, with only 24% screened in the past year and 35% in the past two years.	NR	Korean American Women	WWomen in later stages (5-7) of screening behavior (decided yes, action, maintenance) demonstrated higher screening knowledge, a more positive decisional balance (weighing pros/cons), and regular check-ups compared to those in earlier stages (1-3) (unaware, unengaged, deciding).
51	E. Kazi, S. Sareshwala, Z. Ansari, D. Sahota, T. Katyal, W. Tseng and S. L. Ivey	2021	Promoting Colorectal Cancer Screening in South Asian Muslims Living in the USA	Muslim South Asian women and men aged 40+.	USA	South Asian American Muslims: Pakistani, Bangladeshi, Indian.	larger San Francisco Bay Area.	colorectal cancer	32	NA	NR	South Asian American Muslims: Pakistani, Bangladeshi, Indian.	NR	Key barriers to CRC screening in South Asian Muslim communities include lack of awareness, fatalism, minimal emphasis on preventive health, concerns about modesty, and stigma around certain screening practices. Religiously tailored interventions and culturally sensitive healthcare providers are needed to improve CRC screening and guide health outreach strategies.
52	S. Mendoza-Grey, J. Ramos-Muniz, A. N. Armbrister and A. F. Abraído-Lanza	2021	Mammography Screening Among Latinas: Does Gender and Ethnic Patient-Physician Concordance Matter?	Dominican women aged 40 years or older	USA	Dominican Republic Latina immigrant women.	New York City	Breast cancer	419	76.5% of the sample had undergone a mammogram within the past year.	NR	Dominican Republic Latina immigrant women.	NR	Gender concordance predicted recent mammography; ethnic/language concordance did not. Promoting gender alignment may reduce health disparities among Latinos/as and U.S. minorities.	Promoting patient-provider gender concordance may help reduce health disparities among Latinos/as and other minority groups in the United States.
53	M. Nelson, A. Patton, K. Robb, D. Weller, A. Sheikh, K. Ragupathy, D. Morrison and C. Campbell	2021	Experiences of cervical screening participation and non-participation in women from minority ethnic populations in Scotland	aged 30- 65 years	Scotland	South Asian, East European, Chinese, Black African/Caribbean.	scotland	Cervical cancer	50	NA	NR	South Asian, East European, Chinese, Black African/Caribbean.	NR	Common: work/care balance. Differences: delayed/abroad screening, limited primary care, language barriers despite fluency, sexual inactivity; systemic racism, ignorance, shame shaped disparities.	Many experiences were common across ethnicities, such as balancing work and care responsibilities. However, differences included seeking screening abroad, delayed screening, lack of primary care access, language difficulties despite English proficiency, and not being sexually active at screening start. Additionally, experiences of racism, ignorance, and shame were reported.
54	Z. Alam, J. Ann Dean and M. Janda	2022	Cervical screening uptake: A cross-sectional study of self-reported screening attitudes, behaviours and barriers to participation among South Asian immigrant women living in Australia	aged 20–75 years	Australia	South Asian immigrant women	queensland	Cervical cancer	148	55.4% reported ever having a cervical screening, and 43.9% had one in the past two years.	NR	South Asian immigrant women	The most favored strategies were encouragement by GPs and awareness through social media ads.	No prior cervical screening linked to <5 years in Australia, no regular GP, unemployment, low cancer knowledge, pain concerns; barriers included low-risk perception, time, and information gaps	provided insights into factors that need consideration when developing future targeted interventions.
55	Z. Alam, J. A. Dean and M. Janda	2022	What do South Asian immigrant women know about HPV, cervical cancer and its early detection: A cross-sectional Australian study	women aged 25-74 years	Australia	South Asian immigrant women.	queensland	Cervical cancer	148	55% had heard of HPV, 77% of cervical cancer, and 81.8% of Pap tests. Only one-third knew HPV tests are used for screening, and 10% knew about self-sampling. 55.4% had previously participated in screening.	NR	South Asian immigrant women.	TAverage HPV and cervical cancer knowledge scores were low (5.3 and 9.8, respectively), with zero being the most common score. Higher knowledge correlated with higher education, English proficiency, discussions with GPs, and prior screening participation.	Most participants lacked detailed knowledge about screening tests, highlighting key target groups for future interventions.
56	Z. Alam, H. Deol, J. A. Dean and M. Janda	2022	Reasons behind Low Cervical Screening Uptake among South Asian Immigrant Women: A Qualitative Exploration	aged 26–50 years	Australia	South Asian Immigrant Women	queensland	Cervical cancer	20	NA	NR	South Asian Immigrant Women	NR	Key barriers to screening included lack of knowledge about cervical cancer and the revised program, preventive health behaviors, healthcare system factors, practical constraints, and sociocultural beliefs.	Culturally informed interventions, providing relevant information and behavioral change strategies, are needed to address women's misconceptions.
57	S. Alkhaifi and H. Badr	2022	Association between Breast Cancer Knowledge and Mammogram Utilization among Immigrant Muslim Arab Women in California: Cross-Sectional Design	Women aged 45+, self-identified as Muslim, from an Arab country, no breast cancer diagnosis, and fluent in Arabic or English	USA	immigrant Muslim Arab women (IMAW)	California	Breast Cancer	184	86.4% had a mammogram at least once, but 67.4% hadn't had one in the past two years.	NR	immigrant Muslim Arab women (IMAW)	Those with more knowledge about breast cancer signs and mammograms were more likely to have had a mammogram.		more evidence emphasizing the important influence of BC and mammogram knowledge on immigrant women’s behavior regarding mammogram utilization.
58	R. Bartlett, T. Robinson, J. Anand, F. Negussie, J. Simons Smith and J. A. Boyle	2022	Empathy and journey mapping the healthcare experience: a community-based participatory approach to exploring women's access to primary health services within Melbourne's Arabic-speaking refugee communities	Age of 18, from Arabic-speaking, refugee	Australia	Participants from Iraq, Syria, Egypt, Ethiopia.	Multicultural Centre for Women’s Health in Collingwood	Breast and cervical cancer	28 for group survey, 5 for photovoice, 5 for GIS go-alongs.	NA	NR	Participants from Iraq, Syria, Egypt, Ethiopia.	NR	Refugee women reported low utilisation of preventive healthcare services including limited awareness of cervical or breast screening.	Phone ownership and health information searches online indicate mHealth solutions are feasible and acceptable to improve healthcare access, literacy and autonomy within this population.
59	A. Bhimla, L. Zhu, S. Twardus, T. Lin, S. Vo, P. Do and G. X. Ma	2022	Examining multilevel neighborhood socioeconomic characteristics associated with colorectal cancer screening in Vietnamese Americans residing in Philadelphia County	50 years and older	USA	Vietnamese Americans	Philadelphia County	colorectal cancer	517	Most of the sample hadn't received a colonoscopy (77%), FIT test (94.2%), or colorectal screening (78%).	NR	Vietnamese Americans	NR	The model showed that living in an ethnically dense neighborhood was negatively associated with CRC screening, while social deprivation, presence of FQHCs or hospitals, and Walk Score were not. Ethnic density in neighborhoods is linked to lower screening uptake, suggesting future interventions should focus on Vietnamese American and other Asian ethnic neighborhoods with screening disparities.
60	A. Chandrakumar, E. Hoon, J. Benson and N. Stocks	2022	Barriers and facilitators to cervical cancer screening for women from culturally and linguistically diverse backgrounds; a qualitative study of GPs	Women from CALD backgrounds	Australia	Women from diverse cultural, linguistic backgrounds.	Adelaide	colorectal cancer	12 GPs	NA	NR	Women from diverse cultural, linguistic backgrounds.	Four main themes emerged: clinician–patient relationship, cultural understanding of healthcare and CCS, communication and language, and health system factors. Facilitators of CCS included strong GP relationships, repeated advice, and opportunistic screening, emphasizing the importance of the clinician–patient relationship.	Barriers included lack of awareness, cultural understanding, language issues, time constraints, appointment access, funding, and inefficient use of practice management software, impacting cancer screening participation.	Multiple interrelated barriers and facilitators impact CALD women’s engagement with CCS, requiring GPs to manage these factors to encourage participation.
61	C. E. Elmore, E. M. K. Mitchell, K. Debnam, J. Keim-Malpass, K. Laughon, K. O. Tanabe and F. R. Hauck	2022	Predictors of cervical cancer screening for refugee women attending an international family medicine clinic in the United States	Refugee individuals aged 21+, seen in the past 3 years.	USA	Special immigrant visa holders, refugees.	international family medicine clinic in Central Virginia	colorectal cancer	525	60% were up-to-date on CCS.	NR	Special immigrant visa holders, refugees.	Individuals aged 30-49, married, with one child, and living in the U.S. for 10+ years had higher odds of being UTD..		Addressing knowledge gaps about cervical cancer control among U.S. refugee resettlers can improve clinical practices and guide future research, as CCS rates remain suboptimal.
62	R. Power, J. M. Ussher, A. Hawkey, O. Missiakos, J. Perz, O. Ogunsiji, N. Zonjic, C. Kwok, K. McBride and M. Monteiro	2022	Co-designed, culturally tailored cervical screening education with migrant and refugee women in Australia: a feasibility study	CALD women aged 18 years and older	Australia	CALD women: African, Middle Eastern backgrounds.	Family Planning NSW and the Community Migrant Resource Centre	colorectal cancer	7 (49)	NR	Active co‑design and cultural tailoring through consultation with community stakeholders, Community health worker training, Refining forum co‑design and cultural tailoring	CALD women: African, Middle Eastern backgrounds.	The resource-intensive co-design and co-delivery of cervical screening forums allowed for deeper cultural tailoring, effectively engaging 'hard-to-reach' CALD women and improving health literacy and screening intentions. Flexibility, including online delivery during the COVID-19 pandemic, played a key role in its success.		Co-designed, culturally tailored cervical screening forums are feasible and acceptable to CALD women, both in-person and online.
63	H. Siddiq, C. Pavlish, Q. Alemi, J. Mentes and E. Lee	2022	Beyond Resettlement: Sociocultural Factors Influencing Breast and Colorectal Cancer Screening Among Afghan Refugee Women	Afghan woman, born in Afghanistan, aged over 50.	USA	Afghan Refugee	San Diego mosque	breast and Colorectal Cancer	19	NA	NR	Afghan Refugee	Factors like fear of cancer, pre-migration experiences, family involvement, provider recommendations, and provider gender concordance influenced women’s screening behaviors. Empowerment factors such as provider support, family encouragement, and duaas (prayers) helped women endure the screening process.		As refugee women age in the USA, clinicians should use multilevel strategies, including family-centered and faith-based approaches, to promote preventive screening behaviors.
64	M. Whalen-Browne, R. Talavlikar, G. Brown, K. McBrien, M. L. Wiedmeyer, E. Norrie and G. Fabreau	2022	Cervical Cancer Screening by Refugee Category in a Refugee Health Primary Care Clinic in Calgary, Canada, 2011-2016	Cervix-having females, 21–69 yrs	Canada	refugee	interdisciplinary refugee clinic in Calgary,	Cervical cancer	812	88% of patients were offered screening, and 77% completed it.	NR	refugee	Compared to government assisted refugees, privately sponsored refugees completed CCS more often .Privately sponsored refugees completed CCS more often than government-assisted refugees		A dedicated refugee clinic can effectively provide CCS to newly arrived refugees, regardless of category, insurance status, or other barriers.
65	A. M. AlAbdulKader, A. AlAsfour, M. Golembiewski and H. Gullett	2023	Disparities in cervical cancer screening among Arabic-speaking women refugees	women 21–64 years of age	USA	Arabic-speaking refugee women.	Federally Qualified Health Center in Cleveland, Ohio	Cervical cancer	20 eligible patients for survey and qualitative interviews.	Cervical cancer screening rates are lower among Arab women refugees (41%) compared to English- and Spanish-speaking counterparts (51%).	NR	Arabic-speaking refugee women.		The top barriers to cervical cancer screening were fear of cancer, language, and lack of knowledge. Key facilitators included doctor recommendations, provider office reminders, and awareness of screening.	Our work provides valuable insights into enhancing preventive care services for Arabic-speaking women.
66	S. Alkhaifi, A. I. Padela, F. Hodge and M. L. Brecht	2023	Breast cancer screening among immigrant Muslim arab women in the United States: Analyzing relationships between beliefs, knowledge, spousal support and mammogram utilization	Arab/Muslim immigrant women (≥45 yrs), Arabic/English-speaking, married,	USA	Arabic-speaking refugee women.	Private WhatsApp groups for Arab-Muslim American women in Califor nia	Breast cancer	184	Of the 184 Immigrant Muslim Arab participants, 86.6% had at least one mammogram, and 32.6% adhered to regular mammograms.	NR	Arabic-speaking refugee women.		Mammogram uptake and adherence were negatively linked to perceived barriers and positively linked to spousal support, knowledge, and self-confidence. Healthcare provider recommendations and perceived benefits increased the likelihood of recent mammograms.
67	R. S. Kerrison, N. Gil, E. Travis, R. Jones, K. L. Whitaker, C. Rees, S. Duffy and C. von Wagner	2023	Barriers to colonoscopy in UK colorectal cancer screening programmes: Qualitative interviews with ethnic minority groups	aged 60–74 years	UK	Women from South Asian, Black African, Black Caribbean, or White British backgrounds.	sited community centres, Mosques, Mandirs, and charities	colorectal cancer	30	NA	NR	Women from South Asian, Black African, Black Caribbean, or White British backgrounds.		Five key themes influenced colonoscopy uptake: locus of control, cultural attitudes, beliefs/knowledge, family reliance, and health concerns. Ethnic disparities showed Black/South Asian groups relying on family and viewing cancer as taboo.	The results highlight several targets for culturally‐tailored interventions to make colonoscopy more equitable.
68	H. M. Khattak, V. G. Woof, D. P. French, L. S. Donnelly, H. Ruane, F. Ulph, N. Qureshi, N. Khan, D. G. Evans and K. A. Robb	2023	The role of knowledge, primary care and community engagement to improve breast-screening access for Pakistani women in the United Kingdom: A secondary analysis of a qualitative study	women were of breastscreening age	UK	British-Pakistani women	East Lancashire in the United Kingdom.	breast cancer	18	NA	NR	British-Pakistani women	Responses highlighted: cultural taboos around breast cancer in Pakistani women, the role of GPs in supporting informed decisions, and community engagement through GPs, family, and mosques to share breast-screening information.		Future interventions for improving breast screening access for British-Pakistani women include: (i) co-produced strategies to increase knowledge of breast screening, (ii) stronger collaboration with GPs to support informed choices, and (iii) community engagement with GPs and leaders to educate everyone about breast cancer and screening.
69	A. Adebola, A. Adaeze, D. Adeyimika, W. B. Lovoria and M. M. Gia	2024	Experiences and Challenges of African American and Sub-Saharan African Immigrant Black Women in Completing Pap Screening: a Mixed Methods Study	Black women born in the USA and in Sub-Saharan Africa	USA	Black women from the USA and Sub-Saharan Africa.	Kentucky communities	Cervical cancer	7 FGDs, 37 surveys.	83.8% had received at least one Pap test.	NR	Black women from the USA and Sub-Saharan Africa.		Five key themes emerged: provider experiences, communication, screening barriers, bias/discrimination, and language. Most US-born and Sub-Saharan African-born women reported positive communication, with under a third experiencing discrimination.	Black women's healthcare experiences, including poor communication and perceived discrimination, impact Pap screening uptake and highlight the need for service improvements to reduce cervical cancer disparities.
70	M. Alatrash and S. Alkrisat	2024	Knowledge, Age, and Perceived Social Barriers Regarding Mammography Screening Among Immigrant Arab Women in the United States: A Predictive and Associative Analysis	40 years of age and older	USA	Immigrant Arab women: Jordanian, Lebanese, Egyptian American, Muslim or Christian, Arabic or English speakers.	Faith-based sites: mosques and churches in Orange and Los Angeles Counties, California.	Breast cancer	316	NR	NR	Immigrant Arab women: Jordanian, Lebanese, Egyptian American, Muslim or Christian, Arabic or English speakers.	Familiarity with MS and awareness of screening recommendations were strongly associated with mammography uptake	Logistic regression identified three predictors for MS: knowledge areas, age, and living status. Perceived social barriers were lower in women in their 60s compared to those in their 40s and 50s.	It provided valuable insights for healthcare professionals, policymakers, and community organizations to improve breast cancer early detection in immigrant and ethnic women, aiming to reduce social disparities and promote social justice.
71	S. Alkhaifi	2024	“I Trust That Only God Can Protect Me, But …”: The Religious Meaning Behind Mammogram Attitudes and Behaviors Among Immigrant Muslim Women	aged 45 and older	USA	Immigrant Muslim women (IMW), no personal/family history of breast cancer.	Muslim women, immigrants, aged 45 and older, having no personal or family history of BC	Breast cancer	28	NA	NR	Immigrant Muslim women (IMW), no personal/family history of breast cancer.	Three key themes emerged regarding mammogram experiences and religious beliefs: "Your body is a trust," al-tawakkul and al-tawaakoul, and religious coping methods. Incorporating religious perspectives into education could improve screening rates among immigrant Muslim women.
72	L. E. Cofie, O. Whitt and N. Bhagat	2024	Personal Networks and Cervical Cancer Screening among Black Immigrant Women	ages of 21–65 years,	USA	Black immigrant women	South Carolina, Georgia, Alabama, Virginia, and Maryland.	Cervical cancer	204 for quantitative, 13 for interviews.	Pap screening was more likely among BIW with high social connectedness compared to those with low social connectedness.	NR	Black immigrant women		The impact of high social connectedness on Pap screening decreased after adjusting for demographics and health insurance. BIW and their networks had limited cancer knowledge, with some lacking screening support, despite encouragement from close family members.	Black immigrant communities may benefit from tailored cancer prevention interventions within close networks to enhance knowledge and support for cancer control behaviors.
73	D. Eldol	2024	Perceptions of breast cancer screening programs and breast health among immigrant women: Qualitative study in Alberta	Women aged 20 to 69	Canada	Women born in MENA countries: Egypt, Iraq, Lebanon, Libya, Saudi Arabia, Somalia, Sudan, Syria.	Edmonton, Alta.	breast cancer	6(36)	NA	NR	Women born in MENA countries: Egypt, Iraq, Lebanon, Libya, Saudi Arabia, Somalia, Sudan, Syria.		Three themes emerged: knowledge of breast health, cancer risk, and screening; barriers to screening; and potential solutions. Findings revealed limited knowledge of screening practices in Alberta and identified several barriers to screening.	This study can guide the creation of culturally tailored interventions to overcome barriers and encourage breast cancer screening among women from MENA countries.
74	N. Nagpal, T. M. McCready, Y. H. Xia, K. Lin, M. Glenn, S. Ng, C. Trinh-Shevrin, A. B. Troxel, S. C. Kwon and P. S. Liang	2024	Predictors of Colonoscopy Use Among Asian Indians in New York City, 2003 to 2016	aged 50 years and older	USA	Asian Indian participants	New York City Community Health Survey,	colorectal cancer	505	Colonoscopy uptake increased from 45% in 2003-2008 to 51% in 2009-2012, 58% in 2013-2014, and 55% in 2015-2016.	NR	Asian Indian participants		Multivariable analysis showed that language, age, income, exercise, BMI, and influenza vaccination were linked to colonoscopy uptake. Indian language preference was associated with lower uptake, while those over 65 were more likely to be up-to-date.	In New York City, demographic, socioeconomic, and health-related factors predict colonoscopy use among Asian Indians.
75	M. Nakajima, S. Mohamud, A. Haji, R. Pratt and M. al'Absi	2024	Barriers and facilitators of colorectal cancer screening among East African men in Minnesota: a qualitative investigation	aged between 45 and 75	USA	East African men	Minneapolis and St. Paul, MN.	colorectal cancer	6 (22)	NA	NR	East African men	Strategies to improve screening included education, reminders, media, communication, access, and patient navigation.	Structural barriers to CRC screening in the East African community included distrust in the medical system, lack of healthcare coverage, and limited access.	There is a need for culturally appropriate, multi-faceted intervention programs to address personal, cultural, and structural barriers.
76	A. C. Ojerinde, S. E. Thorne, A. F. Howard and A. Kazanjian	2024	Cervical Cancer Screening Uptake and Experiences of Black African Immigrant Women in Canada	25 to 69 years of age	Canada	Black African immigrant women	Greater Vancouver Regional District,	Cervical cancer	20	NA	NR	Black African immigrant women	The findings highlight the need for more active approaches to promote cervical screening in this population.	Four key themes emerged: confusion about cancer and screening, competing priorities, modesty concerns, and cultural commitment.	Despite advancements in cervical cancer screening in Canada, disparities persist, particularly among marginalized groups facing complex social challenges and limited access to healthcare.
77	M. M. San-Rozano	2024	Breast Health Perceptions and Screening Behaviors Among Myanmar American Immigrant Women	female adult aged 25 years or older	USA	Myanmar American Immigrant Women	Myanmar temples, churches, clinics, social events, and social media groups.	Breast cancer	257	NR	NR	Myanmar American Immigrant Women		Nearly 75% of the sample had negative attitudes toward health checkups, with limited breast health knowledge and fatalistic views on breast cancer. Only 29% of older women followed mammogram recommendations, while younger women faced more barriers to screening.	This highlights the need for further research exploring the unique perspectives of Myanmar American immigrant women in relation to breast health practices.
78	A. T. Tsegaye, J. Lin, A. M. Cole, A. Szpiro, D. W. Rao, J. Walson and R. L. Winer	2024	Adherence and Correlates of Cervical Cancer Screening Among East African Immigrant Women in Washington State	aged 25–65 years with ≥ 1 primary care clinic visits	USA	East African Immigrant Women	UW Medicine hospitals or neighborhood clinics	Cervical cancer	1664	CCS adherence was 63%.	NR	East African Immigrant Women	Higher screening adherence was linked to older age, longer care duration, OB-GYN use, assigned primary care, and prior screenings.	Lower BMI and Medicaid/Medicare coverage reduced adherence; commercial insurance increased uptake.	CCS adherence among EAI was lower than the national average of 80%. Interventions targeting healthcare access, utilization, and addressing barriers during healthcare encounters could improve CCS rates in EAIs.
79	C. Williams, E. Goulbourne, E. Gyansa, A. Hashi, I. Khalil, R. Khan, P. Rabel-Jeudy, R. Heisey and A. Lofters	2024	Initiatives to increase breast and cervical cancer-related knowledge, screening, and health behaviours among Black women	Black women with breast health and wellness information	Canada	Black women	Peter Gilgan Centre for Women’s Cancers at WCH and Canadian Cancer Society	Breast and cervical cancer	450 attendees	NA	partnership with relevant community organizations	Black women	Each educational event attracted over 450 attendees, with an average duration of over 1 hour. More than 87% felt supported by events for Black women. The 2022 and 2023 events provided screenings for 46 and 48 women, respectively, and over 90% expressed a high likelihood of getting a mammogram or Pap test when due.		Culturally tailored events can help reduce cancer stigmas and narrow the knowledge and behavior gaps between racialized and non-racialized groups.
80	S. Yuill, S. Egger, M. A. Smith, L. Velentzis, M. Saville, E. Kliewer, D. Bateson and K. Canfell	2024	Participation in the national cervical screening programme among women from New South Wales, Australia, by place of birth and time since immigration: A data linkage analysis using the 45 and up study	Residents ≥45, permanent, temporary, refugees.	Australia	Citizens, permanent residents, temporary residents, refugees.	New South Wales	Cervical cancer	11328	0.743	NR	Citizens, permanent residents, temporary residents, refugees.		Immigrant women from multiple regions (e.g., Asia, Middle East) had lower cervical screening rates vs. Australian-born women, except those from Malta/South America. Non-English-speaking households showed reduced participation, though rates rose with residency duration. Screening remained lower even after 20+ years in Australia.	Women born in New Zealand, Oceania, and parts of Asia and the Middle East had lower NCSP participation, which remained lower even after 20+ years of immigration.
